# Supplementary material for: Bt Exposure-Induced Death of Dioryctria abietella (Lepidoptera: Pyralidae) Involvement in Alterations of Gene Expression and Enzyme Activity
Source: Insects. 2025 Sep 28;16(10):1010. doi: 10.3390/insects16101010 (PMC12563068; doi:10.3390/insects16101010)
Supplement: Supplementary file 1 [file insects-16-01010-s001.zip]

Archive with 1 entries (1 files):
- insects-3735872-supplementary.pdf
